# Supplementary material for: Phase Optimization for Multipoint Haptic Feedback Based on Ultrasound Array
Source: Sensors (Basel). 2022 Mar 20;22(6):2394. doi: 10.3390/s22062394 (PMC8949327; doi:10.3390/s22062394)
Supplement: Supplementary file 1 [file sensors-22-02394-s001.zip]

Archive with 6 entries (3 files):
- video/4.3/
- video/4.3/Line_static.mp4
- video/4.4/
- video/4.4/Line_dynamic_fast.mp4
- video/4.4/Line_dynamic_slow.mp4
- video/
